# Supplementary material for: Noonindoles A–F: Rare Indole Diterpene Amino Acid Conjugates from a Marine-Derived Fungus, Aspergillus noonimiae CMB-M0339
Source: Mar Drugs. 2022 Nov 7;20(11):698. doi: 10.3390/md20110698 (PMC9694122; doi:10.3390/md20110698)
Supplement: Supplementary file 1 [file marinedrugs-20-00698-s001.zip]

Archive with 1 entries (1 files):
- marinedrugs-2008590-supplementary.pdf
